# Supplementary material for: Transplantation of Mesenchymal Stem Cells Derived from Old Rats Improves Healing and Biomechanical Properties of Vaginal Tissue Following Surgical Incision in Aged Rats
Source: Int J Mol Sci. 2024 May 24;25(11):5714. doi: 10.3390/ijms25115714 (PMC11172277; doi:10.3390/ijms25115714)
Supplement: Supplementary file 1 [file ijms-25-05714-s001.zip]

Archive with 1 entries (1 files):
- ijms-2959149-supplementary.pdf
